# Supplementary material for: Multidisciplinary analyses on the 11th-12th century bronze doors of San Marco, Venice
Source: PLoS One. 2023 Jul 13;18(7):e0288094. doi: 10.1371/journal.pone.0288094 (PMC10343026; doi:10.1371/journal.pone.0288094)
Supplement: S1 Table — SEM-EDXS analyses performed on intentionally produced copper alloy samples confirmed the ED-XRF accuracy. (XLSX) [file pone.0288094.s003.xlsx]

## Sheet: Sheet2
	Quaternary						Bronze 1						Bronze 2
	Cu	Sn	Zn	Pb	traces		Cu	Sn	Zn	Pb	traces		Cu	Sn	Zn	Pb	traces
nominal	80	5	5	10			85	5		10			80	10		10
SEM-EDXS	80.8433	5.83	4.99667	8.33			86.695	6.035		7.27			79.6733	11.615		8.70833
ED-XRF	81.2	4.3	5.13333	9.3	Nb		86.6667	4.16667		8.93333	Zr		81.4333	8.9		9.56667
mean	81.0217	5.065	5.065	8.815			86.6808	5.10083		8.10167			80.5533	10.2575		9.1375
devs.t	0.178333	0.765	0.0683333	0.485			0.0141667	0.934167		0.831667			0.88	1.3575		0.429167
dev.st%	0.220106	15.1037	1.34913	5.50199			0.0163435	18.314		10.2654			1.09244	13.2342		4.69676
	Brass 1						Brass 2						Brass 3
	Cu	Sn	Zn	Pb	traces		Cu	Sn	Zn	Pb	traces		Cu	Sn	Zn	Pb	traces
nominal	85		5	10			80		10	10			70		15	15
SEM-EDXS	86.725		5.10167	8.17167			81.2317		9.78833	8.98			71.245		14.9283	13.83
ED-XRF	86.5	#DIV/0!	5.26667	8.1	Zr, Nb		80.0333		9.8	9.96667	Zr, Nb		71.3	#DIV/0!	15	13.4333	Nb
mean	86.6125		5.18417	8.13583			80.6325		9.79417	9.47333			71.2725		14.9642	13.6317
devs.t	0.1125		0.0825	0.0358333			0.599167		0.00583333	0.493333			0.0275		0.0358333	0.198333
dev.st%	0.129889		1.59138	0.440438			0.743083		0.0595593	5.2076			0.0385843		0.239461	1.45495
