# Supplementary material for: Multidisciplinary analyses on the 11th-12th century bronze doors of San Marco, Venice
Source: PLoS One. 2023 Jul 13;18(7):e0288094. doi: 10.1371/journal.pone.0288094 (PMC10343026; doi:10.1371/journal.pone.0288094)
Supplement: S2 Table — (XLSX) [file pone.0288094.s004.xlsx]

## Sheet: final table publication (2)
site	label	panel	no. Analyses	code	Cu	Zn	Sn	Pb	As	Sb	Fe	other (≤0,1 wt,%)	Total	detail
VEN_MD	A1_1	A1	1	P	82.1	9.4	3.3	3.6		0.4	0.7		99.7	background		P=plates
VEN_MD	A1_2	A1	2	P	82	9.7	3.1	3.6		0.4	0.6		99.5	background		F=frames
VEN_MD	A1_3	A1	3	P	82.4	9.7	3.1	3.3		0.4	0.6		99.7	background		B=bars
VEN_MD	A1_6	A1	6	F	82.5	8	4.7	3.2		0.3	0.7		99.6	frame left below		L=lions
VEN_MD	A2_1	A2	1	P	82.9	9.8	3.4	2.4		0.3	0.6		99.6	background
VEN_MD	A2_2	A2	2	P	84	8	4	2.6		0.3	0.6		99.7	background
VEN_MD	A3_1	A3	1	P	83	7.6	4.7	3.2	0.2	0.3	0.6		99.7	background
VEN_MD	A3_2	A3	2	P	82.5	6.7	5.1	4	0.2	0.3	0.6		99.5	background
VEN_MD	A3_6	A3	6	F	82.3	8.1	3.7	4.2		0.4	0.6		99.5	frame left top
VEN_MD	A4_1	A4	1	P	79.5	9.1	3.5	6.3		0.4	0.6		99.6	background
VEN_MD	A4_2	A4	2	P	81.6	9.9	3	3.9		0.4	0.6		99.6	background
VEN_MD	A4_8	A4	8	F	84.8	7	3.4	3.2		0.5	0.6		99.7	frame right top
VEN_MD	A4_9	A4	9	F	84.7	6.3	4.7	3.5		0.3			99.6	frame right below
VEN_MD	A5_1	A5	1	P	82.7	6.8	3.5	5.5		0.3	0.7		99.7	background
VEN_MD	A5_2	A5	2	P	83.5	7.3	3.2	4.3		0.3	0.8		99.5	background
VEN_MD	A5_6	A5	6	F	82.2	10.2	2.7	3.4		0.4	0.5		99.5	frame right below
VEN_MD	A5_7	A5	7	F	84	8.1	2.6	3.7		0.4	0.7		99.6	frame welding
VEN_MD	A5_8	A5	8	F	83.8	6.2	4.8	4.5		0.3			99.7	frame right top
VEN_MD	A6_1	A6	1	P	81.3	8.3	3.3	5.6		0.4	0.6		99.7	background
VEN_MD	A6_2	A6	2	P	80.1	8.9	3	6.6		0.3	0.6		99.6	background
VEN_MD	A6_9	A6	9	P	79.6	8.4	3.1	7.5		0.3	0.6		99.6	background (goldish)
VEN_MD	A7_1	A7	1	P	83.7	6.5	3.8	4.4		0.4	0.7		99.7	background
VEN_MD	A7_10	A7	10	F	81.6	8.4	4.6	3.9		0.4	0.7		99.7	frame right below
VEN_MD	A7_2	A7	2	P	82	6.6	4.3	5.3		0.4	0.8		99.6	background
VEN_MD	A7_7	A7	7	F	83.1	8.1	3.8	3.4		0.4	0.7		99.7	frame right top
VEN_MD	A7_8	A7	8	F	82.5	7.6	4.1	4.1		0.4	0.8		99.7	frame top left
VEN_MD	A7_9	A7	9	F	81.2	7.2	4.3	5.7		0.4	0.6		99.6	frame top left
VEN_MD	A8_1	A8	1	P	81	11	1.7	5.3		0.2	0.7	Nb	100	background
VEN_MD	A8_4	A8	4	F	84	10.4	1.6	3.3	0.3	0.2		Nb	99.9	frame left top
VEN_MD	A8_5	A8	5	F	83.7	10.2	2.6	2.4	0.1	0.1	0.6	Nb	99.8	frame left below
VEN_MD	A8_6	A8	6	F	83.9	9.7	2.3	3	0.1	0.2	0.5	Nb	99.9	frame right below
VEN_MD	A8_7	A8	7	F	84.2	9	2.9	2.7	0.2	0.2	0.7	Nb	100	frame right top
VEN_MD	B1_1	B1	1	P	82.7	8.2	4.4	3.4		0.3	0.6		99.7	background
VEN_MD	B1_2	B1	2	P	84.1	7.6	4.3	2.7		0.3	0.5		99.6	background
VEN_MD	B1_5	B1	5	F	78.7	12.8	4.1	3.2			0.7		99.5	frame below
VEN_MD	B2_1	B2	1	P	78.7	11.8	2.4	5.5		0.3	0.6		99.4	background
VEN_MD	B2_1(2)	B2	1 (2)	P	78.2	12.7	2.4	5.1		0.4	0.6		99.6	background
VEN_MD	B2_2	B2	2	P	79	11.4	2.4	5.7		0.3	0.6		99.6	background
VEN_MD	B2_7	B2	7	F	76.6	15.4	2.9	3.6	0.2	0.3	0.5		99.6	frame left top
VEN_MD	B2_8	B2	8	F	81.8	9.9	3.8	3.7		0.3			99.6	frame left below
VEN_MD	B2_9	B2	9	F	76.4	15.6	2.8	3.8		0.3	0.5		99.5	frame left centre (transition?)
VEN_MD	B3_1	B3	1	P	81.3	11.3	1.6	4.8		0.4			99.6	background
VEN_MD	B3_2	B3	2	P	81.9	11.3	1.7	4.1		0.4			99.5	background
VEN_MD	B3_6	B3	6	F	79.8	12.4	2.7	3.7		0.4	0.6		99.7	frame left below
VEN_MD	B4_1	B4	1	P	80.7	10.5	3.8	3.6		0.4	0.6		99.8	background
VEN_MD	B4_2	B4	2	P	81.3	9.5	3.8	4		0.4	0.6		99.8	background
VEN_MD	B4_5	B4	5	F	77.7	8.1	1.6	10.6		0.5	0.8		99.5	frame below
VEN_MD	B5_1	B5	1	P	82	10.1	2.9	4.2		0.4			99.7	background
VEN_MD	B5_2	B5	2	P	82.4	10.4	2.8	3.5		0.4			99.7	background
VEN_MD	B6_1	B6	1	P	81.7	7.9	4.1	5.4		0.3			99.6	background
VEN_MD	B6_2	B6	2	P	80.6	8.6	4.1	5.4		0.3	0.5		99.6	background
VEN_MD	B6_6	B6	6	F	81.5	9.9	3	4.1		0.4	0.6		99.6	frame left below
VEN_MD	B6_7	B6	7	F	85	8.2	2.9	2.3		0.4	0.7		99.6	frame right below
VEN_MD	B7_1	B7	1	P	80.4	9.3	4	4.7		0.4	0.6		99.6	background
VEN_MD	B7_2	B7	2	P	82.4	9.5	3.3	3.2		0.3	0.7		99.5	background
VEN_MD	B7_3	B7	3	P	82	9	3.3	4.2		0.4	0.7		99.8	background
VEN_MD	B8_1	B8	1	P	84.6	9.5	1.6	3.2	0.1	0.2	0.6	Nb	99.9	background
VEN_MD	B8_4	B8	4	F	86.4	7.6	2.9	2.1	0.2	0.2	0.6	Nb	100.1	frame left top
VEN_MD	B8_5	B8	5	F	81.8	9.6	2.3	5.2	0.1	0.1	0.7	Nb	99.9	frame left below
VEN_MD	C1_1	C1	1	P	82	9.6	2.7	4.1		0.3	0.8		99.6	background
VEN_MD	C1_2	C1	2	P	82	10.2	2.6	3.6		0.3	0.8		99.6	background
VEN_MD	C1_4	C1	4	P	82.7	10.2	2.6	2.8		0.3	0.8		99.5	background
VEN_MD	C1_6	C1	6	F	79.8	9.1	3.7	5.9		0.4	0.6		99.6	frame left below
VEN_MD	C2_2	C2	2	P	79.3	9.1	4.1	6.2		0.3	0.6		99.7	background
VEN_MD	C2_4	C2	4	F	86.4	4.7	4.2	3.8		0.3			99.6	frame left centre (transition?)
VEN_MD	C2_5	C2	5	F	81.8	9.8	3.8	3.2		0.4	0.6		99.7	frame left top
VEN_MD	C3_1	C3	1	P	82.9	9.9	2.8	2.9		0.4	0.6		99.6	background
VEN_MD	C3_3	C3	3	P	83.7	10.4	2.5	2		0.3	0.6		99.6	background
VEN_MD	C3_7	C3	7	F	83.9	8.1	3.3	2.6	0.2	0.4	1		99.7	frame left top
VEN_MD	C4_1	C4	1	P	79.2	11.6	2.1	5.7		0.4	0.5		99.6	background
VEN_MD	C4_10	C4	10	F	83.2	5.9	5.1	4.4		0.3	0.6		99.6	frame right top
VEN_MD	C4_2	C4	2	P	80.5	11.9	2.2	4.5		0.4			99.7	background
VEN_MD	C4_7	C4	7	F	85.7	2.9	7.9	2.6		0.4			99.7	frame left top
VEN_MD	C4_8	C4	8	F	80.7	6.1	4.3	7.5		0.4	0.6		99.8	frame left below
VEN_MD	C4_9	C4	9	F	86.3	4.4	4.1	4.3		0.4			99.7	frame right below
VEN_MD	C5_1	C5	1	P	83.4	9.5	1.8	4.2	0.2	0.4			99.7	background
VEN_MD	C5_2	C5	2	P	84.1	9.6	1.8	3.6		0.4			99.7	background
VEN_MD	C5_5	C5	5	F	81.8	5.1	4.8	7.1		0.3	0.5		99.7	frame right below
VEN_MD	C5_6	C5	6	F	84.7	4.1	4.4	5.9		0.4			99.7	frame right top
VEN_MD	C6_1	C6	1	P	81.6	9.8	3	4.2		0.3	0.7		99.7	background
VEN_MD	C6_11	C6	11	F	83.2	2.7	8.5	4.8		0.4			99.7	frame left below
VEN_MD	C6_12	C6	12	F	82.1	5.3	4.7	6.6		0.3	0.5		99.6	frame right top
VEN_MD	C6_2	C6	2	P	80	9.9	3.5	5.2		0.3	0.6		99.6	background
VEN_MD	C6_5	C6	5	P	78.3	9.2	3.6	7.3		0.3	0.7		99.7	backgound (right of face)
VEN_MD	C7_1	C7	1	P	84.3	8.2	2.7	3.3		0.3	0.6		99.5	background
VEN_MD	C7_2	C7	2	P	84.5	8.6	2.7	2.7		0.3	0.7		99.6	background
VEN_MD	C7_6	C7	6	F	77.9	8.7	4.3	7.1		0.3	1		99.5	frame below
VEN_MD	C7_7	C7	7	F	84.7	2.7	8.2	3.7		0.3			99.7	frame left top
VEN_MD	C8_1	C8	1	P	81.9	10.4	1.8	4.6	0.2	0.2	0.7	Nb	99.9	background
VEN_MD	C8_5	C8	5	F	72.3	1.2	15.5	7	0.1	0.4	3.4		100	base under door
VEN_MD	D1_1	D1	1	P	81.6	9.7	2.4	5.5		0.4			99.8	background
VEN_MD	D1_2	D1	2	P	81.8	10.1	2	5.1		0.5			99.7	background
VEN_MD	D1_5	D1	5	F	82.2	8.4	3.3	4.6		0.3	0.7		99.6	frame left below
VEN_MD	D1_6	D1	6	F	82.2	7.6	3.3	5.3		0.5	0.6		99.6	frame left top
VEN_MD	D2_1	D2	1	P	80	10.1	3.7	4.8		0.3	0.6		99.6	background
VEN_MD	D2_2	D2	2	P	78.5	10.8	3.8	5.5		0.3	0.6		99.7	background
VEN_MD	D2_6	D2	6	F	81.5	6.9	4	6		0.4	0.7		99.6	frame right top
VEN_MD	D3_1	D3	1	P	80.7	9.2	2.9	5.7		0.4	0.7		99.7	background
VEN_MD	D3_2	D3	2	P	80.3	9.1	3	6.1		0.4	0.7		99.7	background
VEN_MD	D3_8	D3	8	F	84	6.4	3	5.7		0.4			99.6	frame right below
VEN_MD	D3_9	D3	9	F	84.2	6.4	2.4	5.6		0.3	0.7		99.7	frame right top
VEN_MD	D4_1	D4	1	P	78.6	7.5	3.8	8.5		0.4	0.7		99.7	background
VEN_MD	D4_2	D4	2	P	78.1	7.2	3.5	9.6		0.4	0.7		99.7	background
VEN_MD	D4_7	D4	7	F	78.4	6.6	4.7	8.3	0.3	0.5	0.7		99.7	frame right below
VEN_MD	D4_8	D4	8	F	83.4	6.4	3.2	6.2		0.4			99.8	frame right top
VEN_MD	D5_1	D5	1	P	80.5	9.7	3.5	4.8		0.3	0.7		99.7	background
VEN_MD	D6_1	D6	1	P	83.1	9.8	1.5	4.6		0.4			99.6	background
VEN_MD	D6_6	D6	6	F	81.4	7.5	3.9	5.4		0.6	0.6		99.6	frame right below
VEN_MD	D7_1	D7	1	P	82.3	9.4	4.9	1.9		0.4	0.7		99.8	background
VEN_MD	D7_4	D7	5	F	82.8	7.7	3.8	4.1		0.4	0.7		99.7	frame right below
VEN_MD	D7_5	D7	6	F	83.3	7.5	3.6	3.9		0.5	0.7		99.7	frame right top
VEN_MD	D8_1	D8	1	P	81.4	11.7	2.1	3.3		0.4	0.7		99.7	background
VEN_MD	E1_1	E1	1	P	81.9	10.7	2.8	3.2		0.3	0.7		99.7	background
VEN_MD	E1_2	E1	2	P	81.9	10.5	2.9	3.1		0.3	0.7		99.5	background
VEN_MD	E1_5	E1	5	F	82.7	7	4.1	4.6		0.4	0.7		99.7	frame right below
VEN_MD	E2_1	E2	1	P	81.5	9.5	2.6	4.8		0.3	0.7		99.6	background
VEN_MD	E2_2	E2	2	P	81.7	10.3	2.7	3.7		0.4	0.7		99.6	background
VEN_MD	E2_9	E2	9	F	82.1	7.2	4	5.4		0.4	0.7		100	frame right top
VEN_MD	E3_1	E3	1	P	84.5	9.3	2.5	2.4		0.3	0.6		99.7	background
VEN_MD	E3_2	E3	2	P	83.6	9.6	2.9	2.5		0.3	0.6		99.7	background
VEN_MD	E3_7	E3	7	F	79.6	9.7	3.6	5.7		0.3	0.6		99.7	frame right below
VEN_MD	E3_8	E3	8	F	80.7	7.8	3.6	6.6		0.3	0.5		99.7	frame right top
VEN_MD	E4_1	E4	1	P	80.4	7.5	3.7	7.1		0.3	0.5		99.7	background
VEN_MD	E4_2	E4	2	P	82.3	7.2	4.6	5		0.4			99.7	background
VEN_MD	E4_8	E4	8	F	78.4	5.3	6.5	8.4		0.2	0.6	Co	99.5	frame left below
VEN_MD	E4_9	E4	9	F	79.8	1	2.7	6		0.4	0.6		90.7	frame right below
VEN_MD	E5_1	E5	1	P	80	8.8	3.1	6.4		0.4	0.7		99.6	background
VEN_MD	E5_2	E5	2	P	80	8.6	3.1	6.6		0.4	0.8		99.7	background (much corrosion)
VEN_MD	E5_3	E5	3	P	80	8.7	3.1	6.5		0.4	0.7		99.6	background (much corrosion)
VEN_MD	E5_7	E5	7	F	72.6	5.5	2.9	17.4		0.4	0.7		99.6	frame left below
VEN_MD	E5_8	E5	8	F	77.3	5.5	6.2	9.6		0.3	0.5	Co	99.5	frame left top
VEN_MD	E6_6	E6	6	F	83	7.3	3.5	4.8		0.4	0.6		99.7	frame right below
VEN_MD	E7_1	E7	1	P	84.2	8.6	3.5	2.9		0.3			99.6	background
VEN_MD	E7_6	E7	6	F	83.8	8.4	3.7	2.6		0.4	0.6		99.6	frame left below
VEN_MD	E7_7	E7	7	F	86.7	6.9	2.2	2.7		0.4	0.6		99.6	frame left top
VEN_MD	E8_1	E8	1	P	85.6	8.8	2.2	2.4	0.1	0.2	0.5	Nb	99.9	background
VEN_MD	F1_1	F1	1	P	82.2	9	3.8	3.5		0.4	0.6		99.6	background
VEN_MD	F1_2	F1	2	P	83.2	9.5	3	3		0.3	0.6		99.7	background
VEN_MD	F1_5	F1	5	F	80.7	7.2	4.5	6		0.3	0.9		99.7	frame right below
VEN_MD	F2_1	F2	1	P	82.7	9	3.7	3.2		0.3	0.6		99.6	background
VEN_MD	F2_2	F2	2	P	83.4	8.9	3.7	2.9		0.3	0.6		99.9	background
VEN_MD	F2_3	F2	3	P	82.4	9.3	3.7	3		0.4	0.6		99.5	background
VEN_MD	F2_8	F2	8	F	80.6	7	4.5	6.3		0.3	0.8		99.6	frame right top
VEN_MD	F3_1	F3	1	P	83.4	7.2	3.6	4.5		0.3	0.5		99.7	background
VEN_MD	F3_2	F3	2	P	84.2	7.1	3.5	3.8		0.3	0.5		99.6	background
VEN_MD	F3_6	F3	6	F	82.7	7.9	5	3.1		0.3	0.6		99.8	frame left below
VEN_MD	F3_7	F3	7	F	82	9.4	3.5	3.6		0.3	0.7		99.6	frame left top
VEN_MD	F4_1	F4	1	P	76.9	10.1	2.4	9.1		0.5	0.5		99.7	background
VEN_MD	F4_5	F4	5	F	77.7	8.3	4.4	8.1		0.3	0.7		99.7	frame below left
VEN_MD	F4_6	F4	6	F	81.4	8.9	2.1	6		0.3	0.6		99.5	frame below right
VEN_MD	F5_1	F5	1	P	80.6	7	4.4	6.6		0.4	0.6		99.8	background
VEN_MD	F5_6	F5	6	F	77.9	5.8	5.8	9		0.4	0.5		99.6	frame left below
VEN_MD	F5_7	F5	7	F	79.1	7.7	4.4	7.5		0.3	0.6		99.8	frame left top
VEN_MD	F5_8	F5	8	F	76.6	8.3	4.5	9.1		0.3	0.6		99.6	frame top left
VEN_MD	F6_1	F6	1	P	78.1	6.6	3.9	9.9		0.4	0.6		99.7	background
VEN_MD	F6_7	F6	7	F	80.8	7.9	3.6	6.9		0.4			99.7	frame left below
VEN_MD	F6_8	F6	8	F	73.7	7.5	9.3	8.9		0.2			99.7	frame right below
VEN_MD	F6_9	F6	9	F	73	9	2.8	13.8	0.3	0.2	0.6	Nb	99.8	frame below (welding)
VEN_MD	F7_1	F7	1	P	80.9	8.5	3.9	5.3		0.3	0.5		99.5	background
VEN_MD	F7_5	F7	5	F	83	7.7	4.2	4.2		0.3			99.5	frame left below
VEN_MD	F8_1	F8	1	P	85.4	9.6	1.9	1.9	0.2	0.3	0.6	Nb	100	background
VEN_MD	F8_4	F8	4	F	85.5	9.4	2.3	1.6	0.2	0.2	0.5	Nb	99.8	frame left below
VEN_MD	F8_6	F8	6	F	62.7	6.1	5.2	24.9		0.4	0.5		100	base under door
VEN_MD	F8_7	F8	7	F	59.3	15.4	3.8	19.8		0.2	1.2	Nb	99.9	base under door
VEN_MD	L_A1	lion	A1	L	84.9	6	3.8	3.8	0.2	0.2	0.9	Nb	99.8	lion between filippo & fortunato
VEN_MD	L_B1	lion	B1	L	85.5	6.4	3.7	3	0.2	0.2	0.7	Nb	99.7	lion left between giovanni & stefano
VEN_MD	L_B2	lion	B2	L	85.2	7.1	2.6	3.7	0.2	0.2	0.8		99.8	lion right between Giovanni & Stefano
VEN_MD	L_C1	lion	C1	L	87	4.3	3.9	3.5	0.2	0.2	0.7		99.8	lion between Luca and Ermalora
VEN_MD	L_D1	lion	D1	L	88.1	0.6	9.5	1.1	0.4	0.2		Ni	99.9	lion D1
VEN_MD	L_E1	lion	E1	L	85.4	6.6	2.9	3.7	0.2	0.3	0.7	Nb	99.8	lion E1
VEN_MD	L_E2	lion	E2	L	85.9	5.6	3.1	4.2	0.2	0.3	0.6		99.9	lion E2
VEN_MD	L_F1	lion	F1	L	77.2	6.1	3.3	11.8	0.2	0.3	0.9		99.8	lion F1
VEN_MD	C_A1/B1	C_A1/B1		B	84.7	3.8	3.3	7.7	0.2	0.2			99.9	hight of welding between Filippo and Giovanni
VEN_MD	C_A1/B2	C_A1/B2		B	83.8	9.3	1.8	4.2		0.4			99.5	column A2/B2
VEN_MD	D6_7	D6	7	B	82.3	5.9	2.3	8.7	0.3	0.2		Nb	99.7	column
VEN_MD	D8_4	D8	4	B	84.4	8.3	2.6	3.9	0.3	0.2		Nb	99.7	column base between C8 & D8
VEN_MD	F8_5	F8	5	B	85.6	4.2	3.6	5.7	0.4	0.3			99.8	column base
VEN_MD	C3_8	C3	8	B	87.4	5.2	4.3	2.3		0.3			99.5	spiral
VEN_MD	D3_10	D3	10	B	81.2	4.4	2.4	11.3	0.2	0.2			99.7	spiral column
VEN_MD	D3_11	D3	11	B	82.6	5.6	2.3	8.8	0.3	0.2		Nb	99.8	spiral column (other piece)
VEN_MD	D3_12	D3	12	B	76.9	4.1	2.3	16	0.3	0.2			99.8	spiral column (upper piece)
VEN_MD	D5_7	D5	7	B	80.1	7.1	1.9	10.2	0.4	0.2		Nb	99.9	spiral die
VEN_MD	E5_11	E5	11	B	82.7	4.6	2.9	9.2	0.3	0.2			99.9	spiral column
VEN_MD	E6_1	E6	1	B	80	9.3	4.6	4.7		0.3	0.6		99.5	spiral
VEN_SC	A1_1	A1	1	P	81	16.2	0.3	1.2	0.3	0.4		Nb	99.4	background
VEN_SC	A1_2	A1	2	P	80.9	16.3	0.4	1.2	0.3	0.4		Nb	99.5	background
VEN_SC	A1_3	A1	3	P	93.9	4.3	0.3	0.5	0.1	0.4		Zr	99.5	background
VEN_SC	A1_6	A1	6	F	79.6	17.7	0.3	1.2	0.2	0.4		Nb	99.4	frame, without ornaments
VEN_SC	A1_7	A1	7	F	63.4	12.8	22.1	0.8	0.1	0.2	0.6		100	frame, with ornaments
VEN_SC	A2_10	A2	1	P	79.9	17.5	0.3	1.2	0.2	0.4		Nb	99.5	background
VEN_SC	A2_2	A2	2	P	79.6	17.7	0.3	1.2	0.2	0.4		Nb	99.4	background
VEN_SC	A3_1	A3	1	P	80.1	16.8	0.3	1.6	0.2	0.5			99.5	background
VEN_SC	A3_2	A3	2	P	80.1	16.9	0.3	1.5	0.2	0.5			99.5	background
VEN_SC	A4_1	A4	1	P	78.6	17.1	0.3	2.7	0.4	0.4		Nb	99.5	background
VEN_SC	A5_1	A5	1	P	79.6	15	0.2	4	0.3	0.4			99.5	background
VEN_SC	A5_4	A5	4	F	79.6	14.9	0.3	3.8	0.3	0.5			99.4	frame
VEN_SC	A5_5	A5	5	F	78.2	15.5	0.3	4.6	0.4	0.5			99.5	frame
VEN_SC	A6_1	A6	1	P	77.4	17.2	0.3	3.7	0.4	0.5			99.5	background
VEN_SC	A7_1	A7	1	P	71.8	12.3	6.1	8.5	0.5	0.3			99.5	background
VEN_SC	A7_2	A7	2	P	62	14.1	2.5	18.5	0.6	0.4	1.3		99.4	background
VEN_SC	B1_1	B1	1	P	77.7	18	0.3	2.6	0.3	0.4		Nb	99.3	background
VEN_SC	B1_2	B1	2	P	77.8	18.4	0.3	2.2	0.3	0.4		Nb	99.4	background
VEN_SC	B2_1	B2	1	P	78.2	17.4	0.3	2.6	0.2	0.4		Cr 0,3	99.1	background
VEN_SC	B2_2	B2	2	P	78.1	18.4	0.3	2		0.4		Cr 0,2	99.2	background
VEN_SC	B2_8	B2	8	F	84.1	11.6	2.2	1.1	0.2	0.3			99.5	frame
VEN_SC	B3_1	B3	1	P	77.5	18.1	0.2	3.2		0.4			99.4	background
VEN_SC	B3_2	B3	2	P	77.7	17.2	0.3	3.9		0.4			99.5	background
VEN_SC	B3_7	B3	7	F	78.6	17.4		3.2	0.2	0.2		Zr, W 0,2	99.6	frame
VEN_SC	B4_1	B4	1	P	78.2	18.1	0.2	1.6	0.2	0.4	0.6	W	99.3	background
VEN_SC	B4_2	B4	2	P	78.4	18.1	0.2	1.5	0.2	0.4	0.6	W	99.4	background
VEN_SC	B4_6	B4	6	F	35.8	6.3	53.9	1.9	0.2	0.1	1.2	Ni, W 0,3, Ir 0,2	99.4	carving with yellowish material frame
VEN_SC	B4_7	B4	7	F	78	18.4	0.2	1.4	0.2	0.4	0.6	Zr, Nb	99.2	frame
VEN_SC	B5_1	B5	1	P	77.9	15.7	0.3	4.7	0.4	0.4			99.4	background
VEN_SC	B5_2	B5	2	P	79	15.5	0.2	4.1	0.3	0.4			99.5	background
VEN_SC	B5_6	B5	6	F	58.8	10.6	16.3	12.2	0.4	0.3	1		99.6	border (red ornament) frame
VEN_SC	B6_1	B6	1	P	78.7	17.2	0.3	2.7	0.3	0.4			99.6	background
VEN_SC	B6_2	B6	2	P	79	17.1	0.3	2.4	0.3	0.4			99.5	background
VEN_SC	B7_3	B7	3	P	74.3	6.5	9.3	4.1	0.4	2.6	1.8	Ni 0,5	99	background
VEN_SC	C1_1	C1	1	P	79.3	17.5	0.2	1.6	0.2	0.4		Nb	99.2	background
VEN_SC	C1_2	C1	2	P	79.5	17.3	0.3	1.7	0.2	0.4		Nb	99.4	background
VEN_SC	C1_3	C1	3	P	79.3	17.8	0.2	1.6	0.1	0.4			99.4	background
VEN_SC	C1_5	C1	5	P	88.5	9.5	0.3	0.6	0.2	0.3		Zr	99.4	background
VEN_SC	C1_6	C1	6	F	61.1	12.3	23.9	1.6		0.2	0.8		99.9	frame
VEN_SC	C2_1	C2	1	P	80.2	16.7	0.3	1.9		0.5			99.6	background
VEN_SC	C2_2	C2	2	P	80	16.5	0.3	2.3		0.4			99.5	background
VEN_SC	C3_1	C3	1	P	74.9	20.2	0.4	3.3		0.5			99.3	background
VEN_SC	C3_2	C3	2	P	75.2	19.9	0.4	3.4		0.5			99.4	background
VEN_SC	C3_3	C3	3	P	74.5	20.3	0.4	3.4		0.5			99.1	background
VEN_SC	C3_4	C3	4	P	75.1	19.5	0.3	3.6	0.3	0.5		Nb	99.3	background
VEN_SC	C3_5	C3	5	P	75.6	19.5	0.3	3.2	0.3	0.4		Nb	99.3	background
VEN_SC	C3_6	C3	6	P	74.6	19.3	0.3	4.3	0.4	0.5			99.4	background
VEN_SC	C4_1	C4	1	P	78.4	17.5	0.3	2.7	0.3	0.4			99.6	background
VEN_SC	C4_12	C4	12	P	79.3	16.8	0.2	2.5	0.2	0.4			99.4	background
VEN_SC	C4_13	C4	13	P	92	5.7	0.3	0.8	0.3	0.4			99.5	background
VEN_SC	C4_14	C4	14	P	85.9	11.3	0.3	1.3	0.2	0.4			99.4	background
VEN_SC	C4_2	C4	2	P	78.6	17.3	0.3	2.7	0.2	0.4			99.5	background
VEN_SC	C4_3	C4	3	P	78.6	17.4	0.3	2.5	0.2	0.4		Nb	99.4	background
VEN_SC	C4_4	C4	4	P	78.4	17.8	0.3	2.4	0.2	0.4		Nb	99.5	background
VEN_SC	C5_1	C5	1	P	78.3	17.7	0.3	2.2	0.3	0.5			99.3	background
VEN_SC	C5_12	C5	12	P	79.4	17.6	0.3	1.5	0.3	0.4			99.5	background
VEN_SC	C5_13	C5	13	P	79.2	17.6	0.3	1.6	0.2	0.4		Nb	99.3	background
VEN_SC	C5_14	C5	14	P	79.4	17.3	0.3	1.7	0.3	0.4		Nb	99.4	background
VEN_SC	C5_5	C5	5	P	85.3	11.7	0.3	1.3	0.3	0.4		Zr	99.3	background
VEN_SC	C5_6	C5	6	P	83.4	13.3	0.3	1.7	0.3	0.5			99.5	background
VEN_SC	C6_1	C6	1	P	79.9	16	0.3	2.6	0.3	0.4			99.5	background
VEN_SC	C6_2	C6	2	P	79.2	16.1	0.3	3.1	0.3	0.5			99.5	background
VEN_SC	C6_3	C6	3	P	79.8	15.9	0.3	2.8	0.2	0.4			99.4	background
VEN_SC	C6_4	C6	4	P	80	15.8	0.2	2.7	0.2	0.4			99.3	background
VEN_SC	C6_7	C6	7	F	76.5	18.2	0.4	2.8		0.6	0.8	W	99.3	border (bronze) - foto! Frame
VEN_SC	C6_8	C6	8	F	25	3.5	17.2	52.8		0.3	0.7		99.5	border (ornament) frame
VEN_SC	C7_1	C7	1	P	68	14	13.6	2.2		0.2	1.8		99.8	background
VEN_SC	C7_2	C7	2	P	71.1	15.1	10.8	1.9	0.2	0.2	0.6		99.9	background
VEN_SC	C7_3	C7	3	P	29.7	5.7	14.5	48		0.3	1.2	Se	99.4	background
VEN_SC	D1_1	D1	1	P	79.3	17.9	0.3	1.3	0.1	0.4		Nb	99.3	background
VEN_SC	D1_2	D1	2	P	79.4	17.2	0.3	2	0.2	0.4			99.5	background
VEN_SC	D2_1	D2	1	P	78.5	18.8	0.3	1.1	0.2	0.4		Nb	99.3	column on the plate
VEN_SC	D2_2	D2	2	P	79.9	17.5	0.3	1.1	0.2	0.4			99.4	background
VEN_SC	D2_6	D2	6	F	87.4	10.3	0.3	1	0.3	0.4			99.7	frame
VEN_SC	D3_1	D3	1	P	78.2	18.7	0.3	1.7	0.2	0.4			99.5	background
VEN_SC	D3_2	D3	2	P	77.1	19.9	0.3	1.6	0.1	0.4		Nb	99.4	background
VEN_SC	D3_6	D3	6	F	53.8	10.6	32.5	1.7	0.2	0.2	0.9		99.9	frame
VEN_SC	D4_1	D4	1	P	78	16.8	0.3	3.6	0.2	0.5			99.4	background
VEN_SC	D4_14	D4	14	F	37.6	7.9	20.1	32.4		0.3	1.2		99.5	frame
VEN_SC	D4_2	D4	2	P	78	16.8	0.3	3.7	0.2	0.4			99.4	background
VEN_SC	D4_3	D4	3	P	78.8	16.4	0.3	3.3	0.2	0.5			99.5	background
VEN_SC	D4_4	D4	4	P	78.3	16.7	0.3	3.5	0.2	0.5			99.5	background
VEN_SC	D4_5	D4	5	P	78.9	16.5	0.3	3.2		0.5			99.4	background
VEN_SC	D4_6	D4	6	P	78.6	16.6	0.3	3.4	0.2	0.5			99.6	background
VEN_SC	D4_7	D4	7	P	78.5	16.6	0.3	3.3	0.2	0.5			99.4	background
VEN_SC	D4_8	D4	8	P	78.4	16.8	0.3	3.3	0.2	0.5			99.5	background
VEN_SC	D4_9	D4	9	P	78.1	16.9	0.3	3.5	0.3	0.5			99.6	background
VEN_SC	D5_1	D5	1	P	78.4	18.4	0.3	1.6	0.4	0.4		Nb	99.5	background
VEN_SC	D6_1	D6	1	P	79.2	16.8	0.3	2.5	0.2	0.4			99.4	background
VEN_SC	D6_2	D6	2	P	79.1	16.9	0.3	2.6	0.2	0.4			99.5	frame
VEN_SC	D6_4	D6	4	F	65.1	13.4	9.5	10.8	0.4	0.3			99.5	background
VEN_SC	D7_1	D7	1	F	64.2	5.7	7.2	14.3		1.9	5.6	Ni 0,4	98.9	frame with engravings
VEN_SC	D7_2	D7	2	P	82	6.3	6.2	2.1	0.2	1.6	0.7	Ni 0,5	99.1	panel
VEN_SC	L_1		1	L	81.3	5.7	4.1	6.5		0.9	1.1	Ni 0,3	99.6	lion 1
VEN_SC	L_2		2	L	79.8	7.2	4.5	5.6		1	1.2	Ni 0,4	99.3	lion 2
VEN_SC	B_C1	C1	1	B	76.5	4.5	6.2	9.1	0.8	1.3	1.1	Ni 0,5	99.5	column centre 1
VEN_SC	P_C2	C2	2	B	82.5	4.8	5.2	4.8	0.3	1.1	0.6	Ni 0,5	99.3	column centre 2
VEN_SC	B_A/B1	lato ab 1	1	B	81.2	3.2	8	3.7	0.6	1.7	0.6	Ni 0,6	99	bar between A1/B1
VEN_SC	B_A/B2	lato ab 2	2	B	86	0.5	8	4.6		0.3		Ni	99.4	bar between A2/B2
VEN_SC	B_1	lato 1	1	B	84	1.2	8.8	4.7	0.2	0.6		Ni 0,2	99.5	bar center 1
VEN_SC	B_2	lato 2	2	B	81.8	4.9	6.2	3.4	0.3	1.6	0.6	Ni 0,6	98.8	bar center 2
